# Supplementary material for: The unequal vulnerability of communities of color to wildfire
Source: PLoS One. 2018 Nov 2;13(11):e0205825. doi: 10.1371/journal.pone.0205825 (PMC6214520; doi:10.1371/journal.pone.0205825)
Supplement: S1 Data — (ZIP) [file pone.0205825.s009.zip]

Archive with 1 entries (1 files):
- SI_data.xlsb
